# Supplementary material for: Novel Peptides with Dual Properties for Treating Pseudomonas aeruginosa Keratitis: Antibacterial and Corneal Wound Healing
Source: Biomolecules. 2023 Jun 23;13(7):1028. doi: 10.3390/biom13071028 (PMC10377436; doi:10.3390/biom13071028)
Supplement: Supplementary file 1 [file biomolecules-13-01028-s001.zip]

Archive with 1 entries (1 files):
- biomolecules-2437363-supplementary.pdf
